# Supplementary material for: Multiphasic Personality Assessment in a Case Series of Adolescent Patients with Suicidal Ideation and/or Attempts
Source: Children (Basel). 2023 Nov 8;10(11):1794. doi: 10.3390/children10111794 (PMC10670834; doi:10.3390/children10111794)
Supplement: Supplementary file 1 [file children-10-01794-s001.zip]

Archive with 1 entries (1 files):
- children-2657857-supplementary.pdf
